# Supplementary material for: Platelet APP Processing: Is It a Tool to Explore the Pathophysiology of Alzheimer’s Disease? A Systematic Review
Source: Life (Basel). 2021 Jul 26;11(8):750. doi: 10.3390/life11080750 (PMC8401829; doi:10.3390/life11080750)
Supplement: Supplementary file 1 [file life-11-00750-s001.zip]

Archive with 1 entries (1 files):
- life-1294652-supplementary.pdf
